# Supplementary material for: Planning Accuracy and Stem Offset Assessment in Digital Two-Dimensional Versus Three-Dimensional Planning in Cementless Hip Arthroplasty: A Systematic Review and Meta-Analysis
Source: J Clin Med. 2024 Oct 31;13(21):6566. doi: 10.3390/jcm13216566 (PMC11546058; doi:10.3390/jcm13216566)
Supplement: Supplementary file 1 [file jcm-13-06566-s001.zip]

Archive with 1 entries (1 files):
- jcm-3281052-supplementary.pdf
